# Supplementary material for: Three Millennia of Vegetation, Land-Use, and Climate Change in SE Sicily
Source: Forests. 2022 Jan 11;13(1):102. doi: 10.3390/f13010102 (PMC8944197; doi:10.3390/f13010102)
Supplement: Supplementary file 1 [file forests-13-00102-s001.zip]

Archive with 1 entries (1 files):
- forests-1514183-supplementary.pdf
